# Supplementary material for: MCPH1: A Novel Case Report and a Review of the Literature
Source: Genes (Basel). 2022 Apr 2;13(4):634. doi: 10.3390/genes13040634 (PMC9032034; doi:10.3390/genes13040634)
Supplement: Supplementary file 1 [file genes-13-00634-s001.zip]

Archive with 2 entries (2 files):
- Figures S1-S2.pdf
- Table S1-MCPH1 Case Report v Literature.xlsx
